# Supplementary material for: Monitoring the burden of COVID-19 and impact of hospital transfer policies on Australian aged-care residents in residential aged-care facilities in 2020
Source: BMC Geriatr. 2023 Aug 22;23:507. doi: 10.1186/s12877-023-04154-z (PMC10463348; doi:10.1186/s12877-023-04154-z)
Supplement: Supplementary file 1 — Supplementary Material 1 [file 12877_2023_4154_MOESM1_ESM.xlsx]

## Sheet: Sheet1
Sr.No	Duration of outbreak	Date of first onset	State	State Policy for Hospitalisation	Facility	Transmission	No of daily COVID-19 cases	No of COVID-19 Cases	Cumulative Cases	Active Cases	Staff Cases	Resident Cases	Others	Death	CFR	No of recovered cases	No of cases hospitalized	Hospitalization %	No of cases of self-isolation at home	No of cases treated in the facility	No of cases treated in their home	Resident death	CFR Resident	Restrictions/Rules	Policy Notes
1	03/03/2020-11/04/2020	2020-03-03	NSW	Staff: Any staff member with flu-like symptoms or fever must stay at home, y. Staff who treated a resident who is then a confirmed case, must stay at home for two weeks.Resident: Consider any resident with flu-like symptoms or fever as a suspected COVID-19 case until test results are available. To minimise risk of transmission: designate a room for suspected resident or residents to isolate post …	1	Community ,unlinked	22	22	22	0	5	17	0	6	27.2727	16	17	77.2727	68	5	Unknown	6	35.2941	1.Visitor Restriction 2.Mandatory requirement for visitor to use surgical mask (from 25th March) along with the practice of hand hygeine (as of 22nd September) 3.Visitors are excluded from entering the home if they have visited any COVID019 hotspots	Residents were shifted to hospitals for treatment .Residents who were willing to get treated at the residential aged care home were treated at the facility
2	2020-03-17	2020-03-17	WA	Decision wouuld be made on case by case basis.If transfer is required, the receiving hospital/agency and transport staff need to be informed that the person is a suspected or confirmed case of COVID-19	2	Overseas,travel	1	22	23	0	1	0	0	0	0	22	Unknown	Unknown	Unknown	Unknown	Unknown	0	0	No visitor entry from 20/03/2020 0 20/04/2020.Guideline as of 13/09/2020 0Temperature check to be taken ,All Visitors sign a Statutory Declaration confirming:Are not currently or within the last 7 days been unwell or been aware of any unusual symptoms including fever, night sweats/chills, cough, runny nose, sore throat, shortness of breath, or gastro.Not been overseas, interstate or on a cruise s…	Principles of Care 1. Decisions regarding treatment and/or transfer will be made on a case-by-case basis. 2. Most residents should be managed within the RACF and all efforts should be made to facilitate this wherever possible. 3. Any public health advice given by Department of Health WA will depend on the stage of the WA COVID--19 response. 4. Advance care plans must be respected. 5. If transfer …
3	2020-03-18	2020-03-18	SA	Immediate Hospital Transfer	3	Community ,unlinked	1	22	24	0	1	0	0	0	0	22	0	0	Unknown	Unknown	Unknown	0	0	No visitor entry, Total Lockown for 140days for self isolation	Immediate hospitalisation of resident if found COVID+ve
4	22/03/2020; 06/04/2020-11/09/2020	2020-03-21	NSW	Staff: Any staff member with flu-like symptoms or fever must stay at home, y. Staff who treated a resident who is then a confirmed case, must stay at home for two weeks.Resident: Consider any resident with flu-like symptoms or fever as a suspected COVID-19 case until test results are available. To minimise risk of transmission: designate a room for suspected resident or residents to isolate post …	4	Community, unlinked	6	22	30	0	3	3	0	3	13.6364	19	2	9.09091	Unknown	Unknown	Unknown	3	100	Restricted access across all Opal aged care homes (effective from March 18th).
5	12/04/2020-19/05/2020	2020-04-11	NSW	Staff: Any staff member with flu-like symptoms or fever must stay at home, y. Staff who treated a resident who is then a confirmed case, must stay at home for two weeks.Resident: Consider any resident with flu-like symptoms or fever as a suspected COVID-19 case until test results are available. To minimise risk of transmission: designate a room for suspected resident or residents to isolate post …	5	Community ,unlinked	71	22	101	0	34	37	0	19	86.3636	3	7	9.85915	Unknown	Unknown	40	19	51.3514	Precautionary lockdown from mid0April.No visitor entry from start of outbreak until 15/06/2020
6	2020-03-23	2020-03-23	NSW	Staff: Any staff member with flu-like symptoms or fever must stay at home, y. Staff who treated a resident who is then a confirmed case, must stay at home for two weeks.Resident: Consider any resident with flu-like symptoms or fever as a suspected COVID-19 case until test results are available. To minimise risk of transmission: designate a room for suspected resident or residents to isolate post …	6	Within facility	2	22	103	0	0	2	0	0	0	22	1	4.54545	Unknown	0	Unknown	0	0	Precautionary lockdown during isolation period.No information on visitor restriction
7	03/2020; 03/04/2020-30/04/2020	2020-04-03	VIC	An on-site clinician with the appropriate medical qualifications decides whether an aged care resident should transfer to a hospital, on a case-by-case basis. Transfer decisions take into account the resident’s medical needs and the clinical advice of the experts managing the outbreak. The key reasons why a resident would transfer from an aged care facility to a hospital are: if clinical needs ca…	7	Community ,unlinked	5	22	108	0	1	4	0	0	0	22	Unknown	Unknown	Unknown	Unknown	Unknown		0	Precautionary lockdown from 01/05/2020
8	02/04/2020- 07/04/2020	2020-04-02	NSW	Staff: Any staff member with flu-like symptoms or fever must stay at home, y. Staff who treated a resident who is then a confirmed case, must stay at home for two weeks.Resident: Consider any resident with flu-like symptoms or fever as a suspected COVID-19 case until test results are available. To minimise risk of transmission: designate a room for suspected resident or residents to isolate post …	8	Community ,unlinked	2	22	110	0	2	0	0	0	0	22	Unknown	Unknown	1	Unknown	2		0	Visitors stopped from entering the home effective from 30th March.As of October 1,Visitation restriction.Precautionary lockdown was imposed which was lifted on 14th April
9	2020-04-04	2020-04-04	NSW	Staff: Any staff member with flu-like symptoms or fever must stay at home, y. Staff who treated a resident who is then a confirmed case, must stay at home for two weeks.Resident: Consider any resident with flu-like symptoms or fever as a suspected COVID-19 case until test results are available. To minimise risk of transmission: designate a room for suspected resident or residents to isolate post …	9	Community, unlinked	1	22	111	0	1	0	0	0	0	22	0	0	1	0	1		0	Precautionary lockdown
10	2020-04-05	2020-04-05	NSW	Staff: Any staff member with flu-like symptoms or fever must stay at home, y. Staff who treated a resident who is then a confirmed case, must stay at home for two weeks.Resident: Consider any resident with flu-like symptoms or fever as a suspected COVID-19 case until test results are available. To minimise risk of transmission: designate a room for suspected resident or residents to isolate post …	10	Community ,unlinked	1	22	112	0	1	0	0	0	0	22	0	Unknown	1	Unknown	Unknown		0
11	2020-05-14	2020-05-03	QLD	In Queensland, hospital transfer of all residents who test positive for COVID-19 is the overarching principle for supporting the management of an outbreak in aged care.	11	Interstate travel (via flight)	1	22	113	0	1	0	0	0	0	22	0	0	1	0	Unknown		0
12	2020-05-05	2020-05-05	VIC	An on-site clinician with the appropriate medical qualifications decides whether an aged care resident should transfer to a hospital, on a case-by-case basis. Transfer decisions take into account the resident’s medical needs and the clinical advice of the experts managing the outbreak. The key reasons why a resident would transfer from an aged care facility to a hospital are: if clinical needs ca…	12	Community,linked to confirmed case	56	22	169	0	26	30	0	8	36.3636	14	8	14.2857			Unknown	7	23.3333	No visitor entry since 18/3/2020
13	2020-05-05	2020-05-05	VIC	An on-site clinician with the appropriate medical qualifications decides whether an aged care resident should transfer to a hospital, on a case-by-case basis. Transfer decisions take into account the resident’s medical needs and the clinical advice of the experts managing the outbreak. The key reasons why a resident would transfer from an aged care facility to a hospital are: if clinical needs ca…	13	Community ,unlinked	1	22	170	0	1	0	0	0	0	22	0				Unknown		0
14	16/04/2020,18/04/2020	2020-04-16	TAS	Arrange for transfer of the resident to hospital only if clinically indicated, in consultation with the resident, the resident’s healthcare provider, PHS, the resident’s family and the Tasmanian Health Service. If transfer is required, inform the hospital and transport staff that the resident is suspected to have COVID-19.	14	Unknown Transmission	2	22	172	0	1	1	0	1	4.54545	21	1	50	22	Unknown	Unknown	1	100
15	13/07/2020-05/08/2020	2020-07-13	VIC	An on-site clinician with the appropriate medical qualifications decides whether an aged care resident should transfer to a hospital, on a case-by-case basis. Transfer decisions take into account the resident’s medical needs and the clinical advice of the experts managing the outbreak. The key reasons why a resident would transfer from an aged care facility to a hospital are: if clinical needs ca…	15	Community ,unlinked	5	22	177	0	5	0	1	0	0	22	0	0	Unknown	Unknown	Unknown	0	0	Complete lockdown since July 12th.Use of PPE since 13 th July
16	13/07/2020-22/08/2020	2020-07-13	VIC	An on-site clinician with the appropriate medical qualifications decides whether an aged care resident should transfer to a hospital, on a case-by-case basis. Transfer decisions take into account the resident’s medical needs and the clinical advice of the experts managing the outbreak. The key reasons why a resident would transfer from an aged care facility to a hospital are: if clinical needs ca…	16	Within facility	81	22	258	0	44	37	24	15	68.1818	7	3	13.6364	Unknown	44	Unknown	14	37.8378	Visitor restiction
17	2020-08-31	2020-08-28	VIC	An on-site clinician with the appropriate medical qualifications decides whether an aged care resident should transfer to a hospital, on a case-by-case basis. Transfer decisions take into account the resident’s medical needs and the clinical advice of the experts managing the outbreak. The key reasons why a resident would transfer from an aged care facility to a hospital are: if clinical needs ca…	17	Community ,unlinked	6	22	264	1	6	0	1	0	0	21	Unknown	Unknown	Unknown	Unknown	Unknown	0	0	Visitor restiction
18	05/08/2020-18/09/2020	2020-08-04	VIC	An on-site clinician with the appropriate medical qualifications decides whether an aged care resident should transfer to a hospital, on a case-by-case basis. Transfer decisions take into account the resident’s medical needs and the clinical advice of the experts managing the outbreak. The key reasons why a resident would transfer from an aged care facility to a hospital are: if clinical needs ca…	18	Community ,unlinked	48	22	312	0	26	22	3	6	27.2727	16	Unknown	Unknown	Unknown	Unknown	Unknown	6	27.2727
19	06/07/2020-14/09/2020	2020-07-06	VIC	An on-site clinician with the appropriate medical qualifications decides whether an aged care resident should transfer to a hospital, on a case-by-case basis. Transfer decisions take into account the resident’s medical needs and the clinical advice of the experts managing the outbreak. The key reasons why a resident would transfer from an aged care facility to a hospital are: if clinical needs ca…	19	Community ,unlinked	3	22	315	0	3	0	5	0	0	22	Unknown	Unknown	Unknown	Unknown	Unknown	0	0	Lockdown effective from 19th March.Visitor restriction.
20	17/07/2020-14/09/2020	2020-07-17	VIC	An on-site clinician with the appropriate medical qualifications decides whether an aged care resident should transfer to a hospital, on a case-by-case basis. Transfer decisions take into account the resident’s medical needs and the clinical advice of the experts managing the outbreak. The key reasons why a resident would transfer from an aged care facility to a hospital are: if clinical needs ca…	20	Community ,unlinked	83	22	398	0	36	47	14	13	59.0909	9	Unknown	Unknown	Unknown	Unknown	Unknown	13	27.6596
21	2020-09-08	2020-09-08	VIC	An on-site clinician with the appropriate medical qualifications decides whether an aged care resident should transfer to a hospital, on a case-by-case basis. Transfer decisions take into account the resident’s medical needs and the clinical advice of the experts managing the outbreak. The key reasons why a resident would transfer from an aged care facility to a hospital are: if clinical needs ca…	21	Community ,unlinked	3	22	401	0	3	0	3	0	0	22	Unknown	Unknown	Unknown	Unknown	Unknown	0	0
22	2020-09-11	2020-09-11	VIC	An on-site clinician with the appropriate medical qualifications decides whether an aged care resident should transfer to a hospital, on a case-by-case basis. Transfer decisions take into account the resident’s medical needs and the clinical advice of the experts managing the outbreak. The key reasons why a resident would transfer from an aged care facility to a hospital are: if clinical needs ca…	22	Unknown Transmission	2	22	403	0	2	0	0	0	0	22	Unknown	Unknown	Unknown	Unknown	Unknown	0	0
23	06/08/2020-26/09/2020	2020-09-08	VIC	An on-site clinician with the appropriate medical qualifications decides whether an aged care resident should transfer to a hospital, on a case-by-case basis. Transfer decisions take into account the resident’s medical needs and the clinical advice of the experts managing the outbreak. The key reasons why a resident would transfer from an aged care facility to a hospital are: if clinical needs ca…	23	Community ,unlinked	20	22	423	2	10	10	1	1	4.54545	19	4	18.1818	3	4	Unknown	1	10
24	2020-08-02	2020-08-02	VIC	An on-site clinician with the appropriate medical qualifications decides whether an aged care resident should transfer to a hospital, on a case-by-case basis. Transfer decisions take into account the resident’s medical needs and the clinical advice of the experts managing the outbreak. The key reasons why a resident would transfer from an aged care facility to a hospital are: if clinical needs ca…	24	Unknown Transmission	2	22	425	0	2	0	0	0	0	22	0	0	2	0	Unknown	0	0
25	2020-08-08	2020-08-04	VIC	An on-site clinician with the appropriate medical qualifications decides whether an aged care resident should transfer to a hospital, on a case-by-case basis. Transfer decisions take into account the resident’s medical needs and the clinical advice of the experts managing the outbreak. The key reasons why a resident would transfer from an aged care facility to a hospital are: if clinical needs ca…	25	Community ,unlinked	2	22	427	0	2	0	0	0	0	22	0	0	2	0	Unknown	0	0
26	22/07/2020-10/10/2020	2020-07-22	VIC	An on-site clinician with the appropriate medical qualifications decides whether an aged care resident should transfer to a hospital, on a case-by-case basis. Transfer decisions take into account the resident’s medical needs and the clinical advice of the experts managing the outbreak. The key reasons why a resident would transfer from an aged care facility to a hospital are: if clinical needs ca…	26	Community ,unlinked	232	22	659	15	131	101	28	30	136.364	-23	14	63.6364	11		Unknown	30	29.703
27	10/07/2020-16/09/2020	2020-07-10	VIC	An on-site clinician with the appropriate medical qualifications decides whether an aged care resident should transfer to a hospital, on a case-by-case basis. Transfer decisions take into account the resident’s medical needs and the clinical advice of the experts managing the outbreak. The key reasons why a resident would transfer from an aged care facility to a hospital are: if clinical needs ca…	27	Community ,unlinked	65	22	724	0	34	31	0	12	54.5455	10	1	4.54545	7	6	Unknown	12	38.7097	Visitor restiction
28	17/07/2020-20/07/2020	2020-07-17	VIC	An on-site clinician with the appropriate medical qualifications decides whether an aged care resident should transfer to a hospital, on a case-by-case basis. Transfer decisions take into account the resident’s medical needs and the clinical advice of the experts managing the outbreak. The key reasons why a resident would transfer from an aged care facility to a hospital are: if clinical needs ca…	28	Community ,unlinked	5	22	729	0	3	2	0	0	0	22	2	9.09091	3	0	3	0	0
29	06/08/2020-14/09/2020	2020-08-06	VIC	An on-site clinician with the appropriate medical qualifications decides whether an aged care resident should transfer to a hospital, on a case-by-case basis. Transfer decisions take into account the resident’s medical needs and the clinical advice of the experts managing the outbreak. The key reasons why a resident would transfer from an aged care facility to a hospital are: if clinical needs ca…	29	Community ,unlinked	54	22	783	0	30	24	1	13	59.0909	9	Unknown	Unknown	Unknown	Unknown	Unknown	13	54.1667
30	2020-09-11	2020-09-11	VIC	An on-site clinician with the appropriate medical qualifications decides whether an aged care resident should transfer to a hospital, on a case-by-case basis. Transfer decisions take into account the resident’s medical needs and the clinical advice of the experts managing the outbreak. The key reasons why a resident would transfer from an aged care facility to a hospital are: if clinical needs ca…	30	Unknown Transmission	2	22	785	0	2	0	0	0	0	22	Unknown	Unknown	Unknown	Unknown	Unknown	0	0
31	2020-09-11	2020-09-11	VIC	An on-site clinician with the appropriate medical qualifications decides whether an aged care resident should transfer to a hospital, on a case-by-case basis. Transfer decisions take into account the resident’s medical needs and the clinical advice of the experts managing the outbreak. The key reasons why a resident would transfer from an aged care facility to a hospital are: if clinical needs ca…	31	Unknown Transmission	5	22	790	0	5	0	0	0	0	22	Unknown	Unknown	Unknown	Unknown	Unknown	0	0
32	10/07/2020-14/09/2020	2020-07-10	VIC	An on-site clinician with the appropriate medical qualifications decides whether an aged care resident should transfer to a hospital, on a case-by-case basis. Transfer decisions take into account the resident’s medical needs and the clinical advice of the experts managing the outbreak. The key reasons why a resident would transfer from an aged care facility to a hospital are: if clinical needs ca…	32	Community ,unlinked	5	22	795	0	5	0	3	0	0	22	Unknown	Unknown	Unknown	Unknown	Unknown	0	0	Visitor restiction
33	2020-09-11	2020-09-11	VIC	An on-site clinician with the appropriate medical qualifications decides whether an aged care resident should transfer to a hospital, on a case-by-case basis. Transfer decisions take into account the resident’s medical needs and the clinical advice of the experts managing the outbreak. The key reasons why a resident would transfer from an aged care facility to a hospital are: if clinical needs ca…	33	Unknown Transmission	4	22	799	0	4	0	0	0	0	22	Unknown	Unknown	Unknown	Unknown	Unknown	0	0	Visitor restiction
34	2020-09-12	2020-09-11	VIC	An on-site clinician with the appropriate medical qualifications decides whether an aged care resident should transfer to a hospital, on a case-by-case basis. Transfer decisions take into account the resident’s medical needs and the clinical advice of the experts managing the outbreak. The key reasons why a resident would transfer from an aged care facility to a hospital are: if clinical needs ca…	34	Unknown Transmission	2	22	801	0	2	0	0	0	0	22	Unknown	Unknown	Unknown	Unknown	Unknown	0	0	Visitor restiction
35	2020-09-13	2020-09-11	VIC	An on-site clinician with the appropriate medical qualifications decides whether an aged care resident should transfer to a hospital, on a case-by-case basis. Transfer decisions take into account the resident’s medical needs and the clinical advice of the experts managing the outbreak. The key reasons why a resident would transfer from an aged care facility to a hospital are: if clinical needs ca…	35	Unknown Transmission	68	22	869	0	32	36	9	14	63.6364	8	Unknown	Unknown	Unknown	Unknown	Unknown	11	30.5556
36	2020-07-28	2020-07-28	VIC	An on-site clinician with the appropriate medical qualifications decides whether an aged care resident should transfer to a hospital, on a case-by-case basis. Transfer decisions take into account the resident’s medical needs and the clinical advice of the experts managing the outbreak. The key reasons why a resident would transfer from an aged care facility to a hospital are: if clinical needs ca…	36	Community ,unlinked	3	22	872	0	3	0	0	0	0	22	Unknown	Unknown	Unknown	Unknown	Unknown	0	0
37	19/07/2020-17/09/2020	2020-07-18	VIC	An on-site clinician with the appropriate medical qualifications decides whether an aged care resident should transfer to a hospital, on a case-by-case basis. Transfer decisions take into account the resident’s medical needs and the clinical advice of the experts managing the outbreak. The key reasons why a resident would transfer from an aged care facility to a hospital are: if clinical needs ca…	37	Community ,linked to confirmed case	78	22	950	1	34	44	7	17	77.2727	4	3	13.6364	18	Unknown	18	17	38.6364	Visitor restiction effective from 8th July,2020	Several residents are being cared for within the home’s own dedicated COVID019 Care Unit, while other residents are being treated in hospital. Affected staff have entered self0isolation
38	29/07/2020-14/08/2020	2020-08-07	VIC	An on-site clinician with the appropriate medical qualifications decides whether an aged care resident should transfer to a hospital, on a case-by-case basis. Transfer decisions take into account the resident’s medical needs and the clinical advice of the experts managing the outbreak. The key reasons why a resident would transfer from an aged care facility to a hospital are: if clinical needs ca…	38	Community ,unlinked	1	22	951	0	1	0	0	0	0	22	0	0	1	0	0	0	0	Visitor restiction .As the COVID019 situation has eased around much of the country in recent weeks, we’re pleased that most of our care homes are again open for visitors. Care homes in metro Melbourne, and some others in key hotspot areas of NSW and Queensland, are currently closed.	Any Bupa aged care employee who tests positive to COVID019 immediately enters self0isolation and will not return to the workplace for at least two weeks, and after a series of negative test results have been received.
39	15/07/2020-21/08/2020	2020-07-12	VIC	An on-site clinician with the appropriate medical qualifications decides whether an aged care resident should transfer to a hospital, on a case-by-case basis. Transfer decisions take into account the resident’s medical needs and the clinical advice of the experts managing the outbreak. The key reasons why a resident would transfer from an aged care facility to a hospital are: if clinical needs ca…	39	Unknown Transmission	2	22	953	0	2	0	3	0	0	22	0	0	1	0	1	0	0	Visitor restiction following the Stage 4 restrictions."Visitor restiction .As the COVID019 situation has eased around much of the country in recent weeks, we’re pleased that most of our care homes are again open for visitors. Care homes in metro Melbourne, and some others in key hotspot areas of NSW and Queensland, are currently closed."	Any Bupa aged care employee who tests positive to COVID019 immediately enters self0isolation and will not return to the workplace for at least two weeks, and after a series of negative test results have been received.
40	28/07/2020-8/9/2020	2020-07-28	VIC	An on-site clinician with the appropriate medical qualifications decides whether an aged care resident should transfer to a hospital, on a case-by-case basis. Transfer decisions take into account the resident’s medical needs and the clinical advice of the experts managing the outbreak. The key reasons why a resident would transfer from an aged care facility to a hospital are: if clinical needs ca…	40	Community ,unlinked	11	22	964	0	8	3	6	2	9.09091	20	Unknown	Unknown	4	3	0	2	66.6667	Visitor restiction following the Stage 4 restrictions."Visitor restiction .As the COVID019 situation has eased around much of the country in recent weeks, we’re pleased that most of our care homes are again open for visitors. Care homes in metro Melbourne, and some others in key hotspot areas of NSW and Queensland, are currently closed."	Any Bupa aged care employee who tests positive to COVID019 immediately enters self0isolation and will not return to the workplace for at least two weeks, and after a series of negative test results have been received.
41	27/07/2020-1/10/2020	2020-07-27	VIC	An on-site clinician with the appropriate medical qualifications decides whether an aged care resident should transfer to a hospital, on a case-by-case basis. Transfer decisions take into account the resident’s medical needs and the clinical advice of the experts managing the outbreak. The key reasons why a resident would transfer from an aged care facility to a hospital are: if clinical needs ca…	41	Community ,linked to confirmed case	19	22	983	0	12	7	4	2	9.09091	20	1	5.26316	7	4	0	1	14.2857	Visitor restiction following the Stage 4 restrictions."Visitor restiction .As the COVID019 situation has eased around much of the country in recent weeks, we’re pleased that most of our care homes are again open for visitors. Care homes in metro Melbourne, and some others in key hotspot areas of NSW and Queensland, are currently closed."	Any Bupa aged care employee who tests positive to COVID019 immediately enters self0isolation and will not return to the workplace for at least two weeks, and after a series of negative test results have been received.
42	07/08/2020-28/08/2020	2020-08-07	VIC	An on-site clinician with the appropriate medical qualifications decides whether an aged care resident should transfer to a hospital, on a case-by-case basis. Transfer decisions take into account the resident’s medical needs and the clinical advice of the experts managing the outbreak. The key reasons why a resident would transfer from an aged care facility to a hospital are: if clinical needs ca…	42	Community ,unlinked	3	22	986	0	3	0	3	0	0	22	0	0	3	0	0	0	0	Visitor restiction	Any Bupa aged care employee who tests positive to COVID019 immediately enters self0isolation and will not return to the workplace for at least two weeks, and after a series of negative test results have been received.
43	2020-07-28	2020-07-28	VIC	An on-site clinician with the appropriate medical qualifications decides whether an aged care resident should transfer to a hospital, on a case-by-case basis. Transfer decisions take into account the resident’s medical needs and the clinical advice of the experts managing the outbreak. The key reasons why a resident would transfer from an aged care facility to a hospital are: if clinical needs ca…	43	Unknown Transmission	1	22	987	0	1	0	0	0	0	22	unknown	unknown	unknown	unknown	0	0	0		No information
44	2020-09-11	2020-09-11	VIC	An on-site clinician with the appropriate medical qualifications decides whether an aged care resident should transfer to a hospital, on a case-by-case basis. Transfer decisions take into account the resident’s medical needs and the clinical advice of the experts managing the outbreak. The key reasons why a resident would transfer from an aged care facility to a hospital are: if clinical needs ca…	44	Unknown Transmission	2	22	989	0	2	0	0	0	0	22	unknown	unknown	unknown	unknown	Unknown	0	0		No information
45	2020-09-29	2020-09-29	VIC	An on-site clinician with the appropriate medical qualifications decides whether an aged care resident should transfer to a hospital, on a case-by-case basis. Transfer decisions take into account the resident’s medical needs and the clinical advice of the experts managing the outbreak. The key reasons why a resident would transfer from an aged care facility to a hospital are: if clinical needs ca…	45	Community ,unlinked	22	22	1011	4	12	10	0	3	13.6364	15	Unknown	Unknown	Unknown	Unknown	Unknown	3	30	Visitor restiction	No information
46	2020-08-30	2020-08-30	VIC	An on-site clinician with the appropriate medical qualifications decides whether an aged care resident should transfer to a hospital, on a case-by-case basis. Transfer decisions take into account the resident’s medical needs and the clinical advice of the experts managing the outbreak. The key reasons why a resident would transfer from an aged care facility to a hospital are: if clinical needs ca…	46	Unknown Transmission	2	22	1013	0	2	0	0	0	0	22	unknown	unknown	unknown	unknown	Unknown	0	0		No information
47	27/07/2020-11/09/2020	2020-07-27	VIC	An on-site clinician with the appropriate medical qualifications decides whether an aged care resident should transfer to a hospital, on a case-by-case basis. Transfer decisions take into account the resident’s medical needs and the clinical advice of the experts managing the outbreak. The key reasons why a resident would transfer from an aged care facility to a hospital are: if clinical needs ca…	47	Community ,unlinked	3	22	1016	0	3	0	0	0	0	22	unknown	unknown	unknown	unknown	Unknown	0	0	Visitor restriction.From 28th September , two visitors at a time, per resident, for an hour, at a maximum twice per week will be allowed.	No information
48	2020-07-16	2020-07-16	VIC	An on-site clinician with the appropriate medical qualifications decides whether an aged care resident should transfer to a hospital, on a case-by-case basis. Transfer decisions take into account the resident’s medical needs and the clinical advice of the experts managing the outbreak. The key reasons why a resident would transfer from an aged care facility to a hospital are: if clinical needs ca…	48	Community ,unlinked	2	22	1018	0	2	0	0	0	0	22	0	0	2	0	unknown	0	0	Visitor restiction
49	26/07/2020-11/09/2020	2020-07-26	VIC	An on-site clinician with the appropriate medical qualifications decides whether an aged care resident should transfer to a hospital, on a case-by-case basis. Transfer decisions take into account the resident’s medical needs and the clinical advice of the experts managing the outbreak. The key reasons why a resident would transfer from an aged care facility to a hospital are: if clinical needs ca…	49	Community ,unlinked	94	22	1112	0	47	47	10	16	72.7273	6						14	29.7872
50	27/07/2020-16/09/2020	2020-07-27	VIC	An on-site clinician with the appropriate medical qualifications decides whether an aged care resident should transfer to a hospital, on a case-by-case basis. Transfer decisions take into account the resident’s medical needs and the clinical advice of the experts managing the outbreak. The key reasons why a resident would transfer from an aged care facility to a hospital are: if clinical needs ca…	50	Community ,unlinked	107	22	1219	1	54	53	17	10	45.4545	11	3	2.80374	unknown	43	6	8	15.0943
51	2020-07-09	2020-07-09	VIC	An on-site clinician with the appropriate medical qualifications decides whether an aged care resident should transfer to a hospital, on a case-by-case basis. Transfer decisions take into account the resident’s medical needs and the clinical advice of the experts managing the outbreak. The key reasons why a resident would transfer from an aged care facility to a hospital are: if clinical needs ca…	51	Community ,unlinked	2	22	1221	0	2	0	3	0	0	22	0	0	2	0	2	0	0	Visitor restiction
52	01/09/2020-15/09/2020	2020-09-01	VIC	An on-site clinician with the appropriate medical qualifications decides whether an aged care resident should transfer to a hospital, on a case-by-case basis. Transfer decisions take into account the resident’s medical needs and the clinical advice of the experts managing the outbreak. The key reasons why a resident would transfer from an aged care facility to a hospital are: if clinical needs ca…	52	Community ,unlinked	42	22	1263	9	22	20	18	6	27.2727	7	3	13.6364	11	3	7	3	15	Visitor restiction	strongly advocating to the Government to facilitate the transfer of residents to hospital should they test positive to COVID0 19.
53	31/07/2020-28/09/2020	2020-07-31	VIC	An on-site clinician with the appropriate medical qualifications decides whether an aged care resident should transfer to a hospital, on a case-by-case basis. Transfer decisions take into account the resident’s medical needs and the clinical advice of the experts managing the outbreak. The key reasons why a resident would transfer from an aged care facility to a hospital are: if clinical needs ca…	53	Community ,unlinked	84	22	1347	1	43	41	6	17	77.2727	4	22	100	14	27	unknown	16	39.0244	Lockdown from 8th August
54	24/09/2020030/09/2020	2020-09-24	VIC	An on-site clinician with the appropriate medical qualifications decides whether an aged care resident should transfer to a hospital, on a case-by-case basis. Transfer decisions take into account the resident’s medical needs and the clinical advice of the experts managing the outbreak. The key reasons why a resident would transfer from an aged care facility to a hospital are: if clinical needs ca…	54	Community ,unlinked	20	22	1367	14	6	14	2	3	13.6364	5	unknown	unknown	unknown	unknown	unknown	4	28.5714
55	2020-09-11	2020-09-11	VIC	An on-site clinician with the appropriate medical qualifications decides whether an aged care resident should transfer to a hospital, on a case-by-case basis. Transfer decisions take into account the resident’s medical needs and the clinical advice of the experts managing the outbreak. The key reasons why a resident would transfer from an aged care facility to a hospital are: if clinical needs ca…	55	Unknown Transmission	2	22	1369	0	1	1	0	0	0	22	Unknown	Unknown	Unknown	Unknown	unknown	0	0	Visitor restiction
56	1/06/2020014/07/2020	2020-06-01	VIC	An on-site clinician with the appropriate medical qualifications decides whether an aged care resident should transfer to a hospital, on a case-by-case basis. Transfer decisions take into account the resident’s medical needs and the clinical advice of the experts managing the outbreak. The key reasons why a resident would transfer from an aged care facility to a hospital are: if clinical needs ca…	56	Community ,linked to confirmed case	2	22	1371	0	2	0	0	0	0	22	0	0	2	0	2	0	0	Lockdown and visitior restriction.
57	2020-07-09	2020-07-09	VIC	An on-site clinician with the appropriate medical qualifications decides whether an aged care resident should transfer to a hospital, on a case-by-case basis. Transfer decisions take into account the resident’s medical needs and the clinical advice of the experts managing the outbreak. The key reasons why a resident would transfer from an aged care facility to a hospital are: if clinical needs ca…	57	Community ,unlinked	54	22	1425	23	28	26	24	8	36.3636	-9	2	9.09091	5	8	unknown	8	30.7692	Lockdown and visitior restriction.Visitation allowed from 10th October .
58	2020-07-23	2020-07-23	VIC	An on-site clinician with the appropriate medical qualifications decides whether an aged care resident should transfer to a hospital, on a case-by-case basis. Transfer decisions take into account the resident’s medical needs and the clinical advice of the experts managing the outbreak. The key reasons why a resident would transfer from an aged care facility to a hospital are: if clinical needs ca…	58	Within facility	4	22	1429	0	3	1	0	0	0	22	1	4.54545	3	unknown		0	0		Transfer all confirmed resident cases to hospital
59	24/07/2020-30/09/2020	2020-07-24	VIC	An on-site clinician with the appropriate medical qualifications decides whether an aged care resident should transfer to a hospital, on a case-by-case basis. Transfer decisions take into account the resident’s medical needs and the clinical advice of the experts managing the outbreak. The key reasons why a resident would transfer from an aged care facility to a hospital are: if clinical needs ca…	59	Community ,unlinked	190	22	1619	5	87	103	30	37	168.182	-20						36	34.9515
60	09/07/2020030/09/2020	2020-07-09	VIC	An on-site clinician with the appropriate medical qualifications decides whether an aged care resident should transfer to a hospital, on a case-by-case basis. Transfer decisions take into account the resident’s medical needs and the clinical advice of the experts managing the outbreak. The key reasons why a resident would transfer from an aged care facility to a hospital are: if clinical needs ca…	60	Community ,unlinked	47	22	1666	0	27	20	21	7	31.8182	15	20	90.9091	27	0		7	35
61	09/07/2020019/08/2020	2020-07-09	VIC	An on-site clinician with the appropriate medical qualifications decides whether an aged care resident should transfer to a hospital, on a case-by-case basis. Transfer decisions take into account the resident’s medical needs and the clinical advice of the experts managing the outbreak. The key reasons why a resident would transfer from an aged care facility to a hospital are: if clinical needs ca…	61	Community ,unlinked	134	22	1800	0	85	49	31	17	77.2727	5	16	72.7273	85	unknown		17	34.6939		Transfering patients to hospital on case by case basis
62	2020-07-28	2020-07-28	VIC	An on-site clinician with the appropriate medical qualifications decides whether an aged care resident should transfer to a hospital, on a case-by-case basis. Transfer decisions take into account the resident’s medical needs and the clinical advice of the experts managing the outbreak. The key reasons why a resident would transfer from an aged care facility to a hospital are: if clinical needs ca…	62	Community ,unlinked	7	22	1807	0	5	2	4	0	0	22	2	9.09091	4	unknown		0	0		Transfering patients to hospital on case by case basis
63	2020-07-12	2020-07-12	VIC	An on-site clinician with the appropriate medical qualifications decides whether an aged care resident should transfer to a hospital, on a case-by-case basis. Transfer decisions take into account the resident’s medical needs and the clinical advice of the experts managing the outbreak. The key reasons why a resident would transfer from an aged care facility to a hospital are: if clinical needs ca…	63	Community ,unlinked	97	22	1904	5	68	29	24	10	45.4545	7	10	45.4545	52	unknown		10	34.4828		Transfering patients to hospital on case by case basis
64	2020-08-03	2020-08-03	VIC	An on-site clinician with the appropriate medical qualifications decides whether an aged care resident should transfer to a hospital, on a case-by-case basis. Transfer decisions take into account the resident’s medical needs and the clinical advice of the experts managing the outbreak. The key reasons why a resident would transfer from an aged care facility to a hospital are: if clinical needs ca…	64	Community ,unlinked	4	22	1908	0	2	2	5	0	0	22	2	9.09091	2	unknown		0	0		Transfering patients to hospital on case by case basis
65	2020-06-25	2020-06-25	VIC	An on-site clinician with the appropriate medical qualifications decides whether an aged care resident should transfer to a hospital, on a case-by-case basis. Transfer decisions take into account the resident’s medical needs and the clinical advice of the experts managing the outbreak. The key reasons why a resident would transfer from an aged care facility to a hospital are: if clinical needs ca…	65	Community ,linked to confirmed case	39	22	1947	43	15	24	6	3	13.6364	-24	1	4.54545	unknown	unknown		3	12.5		Transfering patients to hospital on case by case basis
66	15/08/2020-22/09/2020	2020-08-07	VIC	An on-site clinician with the appropriate medical qualifications decides whether an aged care resident should transfer to a hospital, on a case-by-case basis. Transfer decisions take into account the resident’s medical needs and the clinical advice of the experts managing the outbreak. The key reasons why a resident would transfer from an aged care facility to a hospital are: if clinical needs ca…	66	Community ,unlinked	21	22	1968	0	13	8	7	3	13.6364	19	5	22.7273	13	1		3	37.5		Transfering patients to hospital on case by case basis
67	1/08/2020-15/08/2020	2020-08-01	VIC	An on-site clinician with the appropriate medical qualifications decides whether an aged care resident should transfer to a hospital, on a case-by-case basis. Transfer decisions take into account the resident’s medical needs and the clinical advice of the experts managing the outbreak. The key reasons why a resident would transfer from an aged care facility to a hospital are: if clinical needs ca…	67	Community ,unlinked	3	22	1971	0	3	0	0	0	0	22	0	0	3	0		0	0		Transfering patients to hospital on case by case basis
68	2020-07-22	2020-07-22	VIC	An on-site clinician with the appropriate medical qualifications decides whether an aged care resident should transfer to a hospital, on a case-by-case basis. Transfer decisions take into account the resident’s medical needs and the clinical advice of the experts managing the outbreak. The key reasons why a resident would transfer from an aged care facility to a hospital are: if clinical needs ca…	68	Community ,unlinked	46	22	2017	0	18	28	1	7	31.8182	15	unknown	0	unknown	unknown		7	25		no information
69	10/07/2020;28/07/2020	2020-07-10	VIC	An on-site clinician with the appropriate medical qualifications decides whether an aged care resident should transfer to a hospital, on a case-by-case basis. Transfer decisions take into account the resident’s medical needs and the clinical advice of the experts managing the outbreak. The key reasons why a resident would transfer from an aged care facility to a hospital are: if clinical needs ca…	69	Unknown Transmission	3	22	2020	0	2	1	0	1	4.54545	21	1	4.54545	2	0	2	1	100	Voluntary lockdown imposed
70	07/07/2020- present	2020-07-07	VIC	An on-site clinician with the appropriate medical qualifications decides whether an aged care resident should transfer to a hospital, on a case-by-case basis. Transfer decisions take into account the resident’s medical needs and the clinical advice of the experts managing the outbreak. The key reasons why a resident would transfer from an aged care facility to a hospital are: if clinical needs ca…	70	Community ,unlinked	91	22	2111	3	46	45	17	17	77.2727	2	1	4.54545	unknown	unknown	unknown	16	35.5556	Visitor entry restrictions	The decision to transfer a resident with a positive COVID test result to hospital is determined by the local government health authorities on a case-by-case basis. 2 Glendale’s policy, where we are permitted by government, is to transfer every resident who tests positive for COVID-19 to hospital.
71			VIC	An on-site clinician with the appropriate medical qualifications decides whether an aged care resident should transfer to a hospital, on a case-by-case basis. Transfer decisions take into account the resident’s medical needs and the clinical advice of the experts managing the outbreak. The key reasons why a resident would transfer from an aged care facility to a hospital are: if clinical needs ca…	71	Community ,unlinked	63	22	2174	1	23	40	5	4	18.1818	17	2	9.09091	unknown	unknown	unknown	4	10	No information
72	2020-09-12	2020-09-12	VIC	An on-site clinician with the appropriate medical qualifications decides whether an aged care resident should transfer to a hospital, on a case-by-case basis. Transfer decisions take into account the resident’s medical needs and the clinical advice of the experts managing the outbreak. The key reasons why a resident would transfer from an aged care facility to a hospital are: if clinical needs ca…	72	Unknown Transmission	55	22	2229	0	33	22	12	12	54.5455	10	unknown	0	unknown	unknown	unknown	10	45.4545
73	2020-05-05	2020-05-05	VIC	An on-site clinician with the appropriate medical qualifications decides whether an aged care resident should transfer to a hospital, on a case-by-case basis. Transfer decisions take into account the resident’s medical needs and the clinical advice of the experts managing the outbreak. The key reasons why a resident would transfer from an aged care facility to a hospital are: if clinical needs ca…	73	Community ,unlinked	2	22	2231	0	2	0	0	0	0	22	0	0	2		2	0	0
74	14/07/2020-Present	2020-07-14	VIC	An on-site clinician with the appropriate medical qualifications decides whether an aged care resident should transfer to a hospital, on a case-by-case basis. Transfer decisions take into account the resident’s medical needs and the clinical advice of the experts managing the outbreak. The key reasons why a resident would transfer from an aged care facility to a hospital are: if clinical needs ca…	74	Community ,unlinked	66	22	2297	0	27	39	5	15	68.1818	7	unknown	0	unknown	unknown	unknown	14	35.8974
75	19/05/2020-10/06/2020	2020-05-19	VIC	An on-site clinician with the appropriate medical qualifications decides whether an aged care resident should transfer to a hospital, on a case-by-case basis. Transfer decisions take into account the resident’s medical needs and the clinical advice of the experts managing the outbreak. The key reasons why a resident would transfer from an aged care facility to a hospital are: if clinical needs ca…	75	Unknown Transmission	2	22	2299	0	0	2	0	0	0	22	unknown	0	unknown	Unknown	unknown	0	0	Visitor entry restrictions and lockdown	No information
76	2020-09-11	2020-09-11	VIC	An on-site clinician with the appropriate medical qualifications decides whether an aged care resident should transfer to a hospital, on a case-by-case basis. Transfer decisions take into account the resident’s medical needs and the clinical advice of the experts managing the outbreak. The key reasons why a resident would transfer from an aged care facility to a hospital are: if clinical needs ca…	76	Unknown Transmission	3	22	2302	0	2	1	0	0	0	22	Unknown	O	Unknown	Unknown	unknown	1	100	no information	No information
77	2020-08-02	2020-08-02	VIC	An on-site clinician with the appropriate medical qualifications decides whether an aged care resident should transfer to a hospital, on a case-by-case basis. Transfer decisions take into account the resident’s medical needs and the clinical advice of the experts managing the outbreak. The key reasons why a resident would transfer from an aged care facility to a hospital are: if clinical needs ca…	77	Community ,unlinked	3	22	2305	0	2	1	2	0	0	22	Unknown	O	Unknown	Unknown	unknown	0	0
78	13/07/2020-20/07/2020	2020-07-13	VIC	An on-site clinician with the appropriate medical qualifications decides whether an aged care resident should transfer to a hospital, on a case-by-case basis. Transfer decisions take into account the resident’s medical needs and the clinical advice of the experts managing the outbreak. The key reasons why a resident would transfer from an aged care facility to a hospital are: if clinical needs ca…	78	Community ,unlinked	40	22	2345	1	22	18	8	3	13.6364	18	Unknown	O	Unknown	Unknown	unknown	1	5.55556	Compassionate visits only	Following State Policy
79	2020-08-02	2020-08-02	VIC	An on-site clinician with the appropriate medical qualifications decides whether an aged care resident should transfer to a hospital, on a case-by-case basis. Transfer decisions take into account the resident’s medical needs and the clinical advice of the experts managing the outbreak. The key reasons why a resident would transfer from an aged care facility to a hospital are: if clinical needs ca…	79	Community ,unlinked	62	22	2407	1	31	31	10	11	50	10	Unknown	O	Unknown	Unknown	unknown	8	25.8065	Compassionate visits only and lockdown	Following State Policy
80	2020-08-02	2020-08-02	VIC	An on-site clinician with the appropriate medical qualifications decides whether an aged care resident should transfer to a hospital, on a case-by-case basis. Transfer decisions take into account the resident’s medical needs and the clinical advice of the experts managing the outbreak. The key reasons why a resident would transfer from an aged care facility to a hospital are: if clinical needs ca…	80	Community ,unlinked	102	22	2509	3	49	53	20	20	90.9091	-1	Unknown	O	Unknown	Unknown	unknown	17	32.0755	Compassionate visits only	Following State Policy
81	2020-07-14	2020-07-14	VIC	An on-site clinician with the appropriate medical qualifications decides whether an aged care resident should transfer to a hospital, on a case-by-case basis. Transfer decisions take into account the resident’s medical needs and the clinical advice of the experts managing the outbreak. The key reasons why a resident would transfer from an aged care facility to a hospital are: if clinical needs ca…	81	Community ,unlinked	36	22	2545	0	17	19	5	4	18.1818	18	Unknown	O	Unknown	Unknown	unknown	4	21.0526	Compassionate visits only	Following State Policy
82	11/09/2020-30/09/2020	2020-09-11	VIC	An on-site clinician with the appropriate medical qualifications decides whether an aged care resident should transfer to a hospital, on a case-by-case basis. Transfer decisions take into account the resident’s medical needs and the clinical advice of the experts managing the outbreak. The key reasons why a resident would transfer from an aged care facility to a hospital are: if clinical needs ca…	82	Community ,unlinked	42	22	2587	0	21	21	0	3	13.6364	19	Unknown	O	Unknown	Unknown	unknown	3	14.2857	Compassionate visits only	Following State Policy
83	2020-07-26	2020-07-26	VIC	An on-site clinician with the appropriate medical qualifications decides whether an aged care resident should transfer to a hospital, on a case-by-case basis. Transfer decisions take into account the resident’s medical needs and the clinical advice of the experts managing the outbreak. The key reasons why a resident would transfer from an aged care facility to a hospital are: if clinical needs ca…	83	Community ,unlinked	101	22	2688	2	44	57	8	26	118.182	-6	Unknown	0	30	6	unknown	24	42.1053	Visitor entry restrictions.	Hospital transfers for more acute cases
84	19/07/2020-18/09/2020	2020-07-19	VIC	An on-site clinician with the appropriate medical qualifications decides whether an aged care resident should transfer to a hospital, on a case-by-case basis. Transfer decisions take into account the resident’s medical needs and the clinical advice of the experts managing the outbreak. The key reasons why a resident would transfer from an aged care facility to a hospital are: if clinical needs ca…	84	Community ,unlinked	116	22	2804	1	55	61	24	20	90.9091	1	31	140.909	35	38	unknown	20	32.7869	Visitor entry restrictions.Flu vaccination mandatory for visitors.	Cases transferred to hospital
85	14/07/2020-30/07/2020	2020-07-11	VIC	An on-site clinician with the appropriate medical qualifications decides whether an aged care resident should transfer to a hospital, on a case-by-case basis. Transfer decisions take into account the resident’s medical needs and the clinical advice of the experts managing the outbreak. The key reasons why a resident would transfer from an aged care facility to a hospital are: if clinical needs ca…	85	Community ,unlinked	3	22	2807	0	3	0	0	0	0	22	0	0	1	0	unknown	0	0	Visitor entry restrictions	No information
86	2020-08-01	2020-08-01	VIC	An on-site clinician with the appropriate medical qualifications decides whether an aged care resident should transfer to a hospital, on a case-by-case basis. Transfer decisions take into account the resident’s medical needs and the clinical advice of the experts managing the outbreak. The key reasons why a resident would transfer from an aged care facility to a hospital are: if clinical needs ca…	86	Community ,unlinked	3	22	2810	0	2	1	0	1	4.54545	21	Unknown	0	Unknown	Unknown	unknown	1	100	No information	No information
87	19/05/2020,26/05/2020	2020-05-19	VIC	An on-site clinician with the appropriate medical qualifications decides whether an aged care resident should transfer to a hospital, on a case-by-case basis. Transfer decisions take into account the resident’s medical needs and the clinical advice of the experts managing the outbreak. The key reasons why a resident would transfer from an aged care facility to a hospital are: if clinical needs ca…	87	Under investigation	3	22	2813	0	2	1	0	0	0	22	1	4.54545	2	0		0	0
88	2020-08-07	2020-08-02	VIC	An on-site clinician with the appropriate medical qualifications decides whether an aged care resident should transfer to a hospital, on a case-by-case basis. Transfer decisions take into account the resident’s medical needs and the clinical advice of the experts managing the outbreak. The key reasons why a resident would transfer from an aged care facility to a hospital are: if clinical needs ca…	88	Community ,unlinked	3	22	2816	0	2	1	6	0	0	22	Unknown	0	2	Unknown		0	0	Lockdown and visitior restriction .Flu vaccination mandatory for visitors
89	29/07/2020;4/08/2020	2020-07-29	VIC	An on-site clinician with the appropriate medical qualifications decides whether an aged care resident should transfer to a hospital, on a case-by-case basis. Transfer decisions take into account the resident’s medical needs and the clinical advice of the experts managing the outbreak. The key reasons why a resident would transfer from an aged care facility to a hospital are: if clinical needs ca…	89	Within facility	2	22	2818	0	1	1	3	0	0	22	Unknown	0	1	Unknown		0	0
90	07/08/2020-8/09/2020	2020-08-07	VIC	An on-site clinician with the appropriate medical qualifications decides whether an aged care resident should transfer to a hospital, on a case-by-case basis. Transfer decisions take into account the resident’s medical needs and the clinical advice of the experts managing the outbreak. The key reasons why a resident would transfer from an aged care facility to a hospital are: if clinical needs ca…	90	Community ,unlinked	83	22	2901	0	39	44	13	19	86.3636	3	Unknown	0	40	Unknown	2	18	40.9091		Hospital admission on case-by--case basis by the state government
91	2020-07-28	2020-07-28	VIC	An on-site clinician with the appropriate medical qualifications decides whether an aged care resident should transfer to a hospital, on a case-by-case basis. Transfer decisions take into account the resident’s medical needs and the clinical advice of the experts managing the outbreak. The key reasons why a resident would transfer from an aged care facility to a hospital are: if clinical needs ca…	91	Community ,unlinked	21	22	2922	0	8	13	2	3	13.6364	19	Unknown	0	Unknown	9		3	23.0769
92	2020-07-30	2020-07-30	VIC	An on-site clinician with the appropriate medical qualifications decides whether an aged care resident should transfer to a hospital, on a case-by-case basis. Transfer decisions take into account the resident’s medical needs and the clinical advice of the experts managing the outbreak. The key reasons why a resident would transfer from an aged care facility to a hospital are: if clinical needs ca…	92	Community ,unlinked	2	22	2924	0	2	0	0	0	0	22	0	0	2	0		0	0	“Visitors are not permitted to visit, except in exceptional circumstances.”
93	21/07/2020-6/10/2020	2020-07-21	VIC	An on-site clinician with the appropriate medical qualifications decides whether an aged care resident should transfer to a hospital, on a case-by-case basis. Transfer decisions take into account the resident’s medical needs and the clinical advice of the experts managing the outbreak. The key reasons why a resident would transfer from an aged care facility to a hospital are: if clinical needs ca…	93	Community ,unlinked	95	22	3019	10	37	58	9	20	90.9091	-8	Unknown	0	Unknown	Unknown		20	34.4828	Visitor entry restrictions
94	2020-07-27	2020-07-27	VIC	An on-site clinician with the appropriate medical qualifications decides whether an aged care resident should transfer to a hospital, on a case-by-case basis. Transfer decisions take into account the resident’s medical needs and the clinical advice of the experts managing the outbreak. The key reasons why a resident would transfer from an aged care facility to a hospital are: if clinical needs ca…	94	Community ,unlinked	5	22	3024	0	3	2	3	1	4.54545	21	Unknown	0	Unknown	Unknown		1	50
95	2020-03-28	2020-03-28	VIC	An on-site clinician with the appropriate medical qualifications decides whether an aged care resident should transfer to a hospital, on a case-by-case basis. Transfer decisions take into account the resident’s medical needs and the clinical advice of the experts managing the outbreak. The key reasons why a resident would transfer from an aged care facility to a hospital are: if clinical needs ca…	95	Community ,unlinked	66	22	3090	0	33	33	0	2	9.09091	20	Unknown	0	Unknown	Unknown		2	6.06061
96	2020-10-01	2020-10-01	VIC	An on-site clinician with the appropriate medical qualifications decides whether an aged care resident should transfer to a hospital, on a case-by-case basis. Transfer decisions take into account the resident’s medical needs and the clinical advice of the experts managing the outbreak. The key reasons why a resident would transfer from an aged care facility to a hospital are: if clinical needs ca…	96	Community ,unlinked	35	22	3125	25	13	22	7	4	18.1818	-7	Unknown	0	Unknown	Unknown		0	0	Home had been in lockdown since September 6 and allowed “window of love“ visits through an external window.
97	31/07/2020-13/08/2020	2020-07-31	VIC	An on-site clinician with the appropriate medical qualifications decides whether an aged care resident should transfer to a hospital, on a case-by-case basis. Transfer decisions take into account the resident’s medical needs and the clinical advice of the experts managing the outbreak. The key reasons why a resident would transfer from an aged care facility to a hospital are: if clinical needs ca…	97	Community ,unlinked	57	22	3182	0	25	32	9	8	36.3636	14	13	59.0909	10	20		8	25	Lockdown and visitior restriction.
98	2020-08-10	2020-08-10	VIC	An on-site clinician with the appropriate medical qualifications decides whether an aged care resident should transfer to a hospital, on a case-by-case basis. Transfer decisions take into account the resident’s medical needs and the clinical advice of the experts managing the outbreak. The key reasons why a resident would transfer from an aged care facility to a hospital are: if clinical needs ca…	98	Community ,unlinked	99	22	3281	0	58	41	17	13	59.0909	9	Unknown	0	Unknown	Unknown		10	24.3902
99	2020-04-30	2020-04-30	VIC	An on-site clinician with the appropriate medical qualifications decides whether an aged care resident should transfer to a hospital, on a case-by-case basis. Transfer decisions take into account the resident’s medical needs and the clinical advice of the experts managing the outbreak. The key reasons why a resident would transfer from an aged care facility to a hospital are: if clinical needs ca…	99	Unknown Transmission	2	22	3283	0	2	0	0	0	0	22	Unknown	0	Unknown	Unknown		0	0	Visitor entry restriction	No information
100	2020-07-31	2020-07-31	VIC	An on-site clinician with the appropriate medical qualifications decides whether an aged care resident should transfer to a hospital, on a case-by-case basis. Transfer decisions take into account the resident’s medical needs and the clinical advice of the experts managing the outbreak. The key reasons why a resident would transfer from an aged care facility to a hospital are: if clinical needs ca…	100	Community ,unlinked	2	22	3285	0	2	0	0	0	0	22	Unknown	0	Unknown	Unknown		0	0	Visitor entry restriction	No information
101	2020-08-18	2020-08-18	VIC	An on-site clinician with the appropriate medical qualifications decides whether an aged care resident should transfer to a hospital, on a case-by-case basis. Transfer decisions take into account the resident’s medical needs and the clinical advice of the experts managing the outbreak. The key reasons why a resident would transfer from an aged care facility to a hospital are: if clinical needs ca…	101	Community ,unlinked	68	22	3353	0	40	28	0	4	18.1818	18	4	18.1818	35	16		4	14.2857	Visitor entry restriction	Allity’s strong preference is for any residents who have tested positive to be transferred to hospital to ensure that appropriate care is provided for them.The decision on whether to transfer a resident ultimately lies with local government health authorities, who will make the decision on a case-by-case basis.
102	2020-07-14	2020-07-14	VIC	An on-site clinician with the appropriate medical qualifications decides whether an aged care resident should transfer to a hospital, on a case-by-case basis. Transfer decisions take into account the resident’s medical needs and the clinical advice of the experts managing the outbreak. The key reasons why a resident would transfer from an aged care facility to a hospital are: if clinical needs ca…	102	Community ,unlinked	9	22	3362	0	8	1	1	0	0	22	1	4.54545	9	0		0	0	Visitor entry restriction	following State Policy
103	2020-07-17	2020-07-17	VIC	An on-site clinician with the appropriate medical qualifications decides whether an aged care resident should transfer to a hospital, on a case-by-case basis. Transfer decisions take into account the resident’s medical needs and the clinical advice of the experts managing the outbreak. The key reasons why a resident would transfer from an aged care facility to a hospital are: if clinical needs ca…	103	Community ,unlinked	67	22	3429	0	42	25	0	9	40.9091	13	Unknown	0	Unknown	Unknown		9	36	Visitor entry restriction	No information
104	2020-08-28	2020-08-28	VIC	An on-site clinician with the appropriate medical qualifications decides whether an aged care resident should transfer to a hospital, on a case-by-case basis. Transfer decisions take into account the resident’s medical needs and the clinical advice of the experts managing the outbreak. The key reasons why a resident would transfer from an aged care facility to a hospital are: if clinical needs ca…	104	Community ,unlinked	2	22	3431	0	2	0	0	0	0	22	0	0	2	0		0	0	Visitor entry restriction	No information
105	2020-04-09	2020-04-09	VIC	An on-site clinician with the appropriate medical qualifications decides whether an aged care resident should transfer to a hospital, on a case-by-case basis. Transfer decisions take into account the resident’s medical needs and the clinical advice of the experts managing the outbreak. The key reasons why a resident would transfer from an aged care facility to a hospital are: if clinical needs ca…	105	Community ,unlinked	5	22	3436	0	1	4	0	1	4.54545	21	1	4.54545	1	0		1	25	Visitor entry restriction	No information
106	2020-08-12	2020-08-12	VIC	An on-site clinician with the appropriate medical qualifications decides whether an aged care resident should transfer to a hospital, on a case-by-case basis. Transfer decisions take into account the resident’s medical needs and the clinical advice of the experts managing the outbreak. The key reasons why a resident would transfer from an aged care facility to a hospital are: if clinical needs ca…	106	Community ,unlinked	2	22	3438	0	2	0	0	0	0	22	0	0	2	0		0	0	Visitor entry restriction	No information
107	4/08/2020-10/08/2020	2020-08-04	VIC	An on-site clinician with the appropriate medical qualifications decides whether an aged care resident should transfer to a hospital, on a case-by-case basis. Transfer decisions take into account the resident’s medical needs and the clinical advice of the experts managing the outbreak. The key reasons why a resident would transfer from an aged care facility to a hospital are: if clinical needs ca…	107	Community ,unlinked	2	22	3440	0	0	2		1	4.54545	21	2	9.09091	0	0		1	50	Visitor entry restriction	No information
108	2020-08-02	2020-08-02	VIC	An on-site clinician with the appropriate medical qualifications decides whether an aged care resident should transfer to a hospital, on a case-by-case basis. Transfer decisions take into account the resident’s medical needs and the clinical advice of the experts managing the outbreak. The key reasons why a resident would transfer from an aged care facility to a hospital are: if clinical needs ca…	108	Community ,unlinked	81	22	3521	0	31	50		16	72.7273	6		0				16	32	Visitor entry restriction	No information
109	2020-07-29	2020-07-29	VIC	An on-site clinician with the appropriate medical qualifications decides whether an aged care resident should transfer to a hospital, on a case-by-case basis. Transfer decisions take into account the resident’s medical needs and the clinical advice of the experts managing the outbreak. The key reasons why a resident would transfer from an aged care facility to a hospital are: if clinical needs ca…	109	Unknown Transmission	2	22	3523	0	2	0	0	0	0	22	0	0	2	0		0	0	Visitor entry restriction	No information
110	2020-08-10	2020-08-10	VIC	An on-site clinician with the appropriate medical qualifications decides whether an aged care resident should transfer to a hospital, on a case-by-case basis. Transfer decisions take into account the resident’s medical needs and the clinical advice of the experts managing the outbreak. The key reasons why a resident would transfer from an aged care facility to a hospital are: if clinical needs ca…	110	Community ,unlinked	2	22	3525	0	2	0		0	0	22	0	0	2	0		0	0	Visitor entry restriction	No information
111	05/09/2020-25/09/2020	2020-09-05	VIC	An on-site clinician with the appropriate medical qualifications decides whether an aged care resident should transfer to a hospital, on a case-by-case basis. Transfer decisions take into account the resident’s medical needs and the clinical advice of the experts managing the outbreak. The key reasons why a resident would transfer from an aged care facility to a hospital are: if clinical needs ca…	111	Community, unlinked	108	22	3633	2	60	48	24	12	54.5455	8	Unknown	0	Unknown	Unknown		11	22.9167	Visitor entry restriction	No information
112	2020-05-09	2020-05-09	VIC	An on-site clinician with the appropriate medical qualifications decides whether an aged care resident should transfer to a hospital, on a case-by-case basis. Transfer decisions take into account the resident’s medical needs and the clinical advice of the experts managing the outbreak. The key reasons why a resident would transfer from an aged care facility to a hospital are: if clinical needs ca…	112	Community ,unlinked	5	22	3638	0	3	2	0		0	22	0	0	3	0		0	0	Visitor entry restriction	No information
113	2020-07-08	2020-07-08	VIC	An on-site clinician with the appropriate medical qualifications decides whether an aged care resident should transfer to a hospital, on a case-by-case basis. Transfer decisions take into account the resident’s medical needs and the clinical advice of the experts managing the outbreak. The key reasons why a resident would transfer from an aged care facility to a hospital are: if clinical needs ca…	113	Community ,unlinked	189	22	3827	0	95	94	34	44	200	-22	30	136.364	Unknown	Unknown		44	46.8085	Visitor entry restriction	No information
114	2020-08-01	2020-08-01	VIC	An on-site clinician with the appropriate medical qualifications decides whether an aged care resident should transfer to a hospital, on a case-by-case basis. Transfer decisions take into account the resident’s medical needs and the clinical advice of the experts managing the outbreak. The key reasons why a resident would transfer from an aged care facility to a hospital are: if clinical needs ca…	114	Community, unlinked	2	22	3829	0	2	0	0	0	0	22	0	0	2	0		0	0	Visitor entry restriction	No information
115	2020-08-18	2020-08-18	VIC	An on-site clinician with the appropriate medical qualifications decides whether an aged care resident should transfer to a hospital, on a case-by-case basis. Transfer decisions take into account the resident’s medical needs and the clinical advice of the experts managing the outbreak. The key reasons why a resident would transfer from an aged care facility to a hospital are: if clinical needs ca…	115	Community ,unlinked	77	22	3906	8	31	46	6	7	31.8182	7	Unknown	0	Unknown	Unknown		7	15.2174	Visitor entry restriction	No information
116	11/09/2020-30/09/2020	2020-09-11	VIC	An on-site clinician with the appropriate medical qualifications decides whether an aged care resident should transfer to a hospital, on a case-by-case basis. Transfer decisions take into account the resident’s medical needs and the clinical advice of the experts managing the outbreak. The key reasons why a resident would transfer from an aged care facility to a hospital are: if clinical needs ca…	116	Under investigation	2	22	3908	0	2	0			0	22		0	2			0	0	Visitor entry restriction	No information
117	08/09/2020-30/09/2020	2020-09-08	VIC	An on-site clinician with the appropriate medical qualifications decides whether an aged care resident should transfer to a hospital, on a case-by-case basis. Transfer decisions take into account the resident’s medical needs and the clinical advice of the experts managing the outbreak. The key reasons why a resident would transfer from an aged care facility to a hospital are: if clinical needs ca…	117	Community ,unlinked	125	22	4033	5	46	79	2	22	100	-5	Unknown	0	Unknown	Unknown		21	26.5823	Visitor entry restriction	No information
118	2020-07-25	2020-07-25	VIC	An on-site clinician with the appropriate medical qualifications decides whether an aged care resident should transfer to a hospital, on a case-by-case basis. Transfer decisions take into account the resident’s medical needs and the clinical advice of the experts managing the outbreak. The key reasons why a resident would transfer from an aged care facility to a hospital are: if clinical needs ca…	118	Community ,unlinked	2	22	4035	0	2	0		0	0	22	0	0	2	0		0	0
119	2020-07-31	2020-07-31	VIC	An on-site clinician with the appropriate medical qualifications decides whether an aged care resident should transfer to a hospital, on a case-by-case basis. Transfer decisions take into account the resident’s medical needs and the clinical advice of the experts managing the outbreak. The key reasons why a resident would transfer from an aged care facility to a hospital are: if clinical needs ca…	119	Community ,unlinked	2	22	4037	0	2	0			0	22	0	0	2	0		0	0
120	2020-07-27	2020-07-27	VIC	An on-site clinician with the appropriate medical qualifications decides whether an aged care resident should transfer to a hospital, on a case-by-case basis. Transfer decisions take into account the resident’s medical needs and the clinical advice of the experts managing the outbreak. The key reasons why a resident would transfer from an aged care facility to a hospital are: if clinical needs ca…	120	Community ,unlinked	8	22	4045	0	3	5	1	0	0	22	Unknown	0	3	Unknown		0	0	Following stage 4 restrictions	Seek medical attention and inform family
121	22/07/2020-14/09/2020	2020-07-22	VIC	An on-site clinician with the appropriate medical qualifications decides whether an aged care resident should transfer to a hospital, on a case-by-case basis. Transfer decisions take into account the resident’s medical needs and the clinical advice of the experts managing the outbreak. The key reasons why a resident would transfer from an aged care facility to a hospital are: if clinical needs ca…	121	Community ,unlinked	17	22	4062	1	13	4	2	3	13.6364	18	Unknown	0	13	Unknown		3	75		No information
122	8/09/2020-14/09/2020	2020-09-08	VIC	An on-site clinician with the appropriate medical qualifications decides whether an aged care resident should transfer to a hospital, on a case-by-case basis. Transfer decisions take into account the resident’s medical needs and the clinical advice of the experts managing the outbreak. The key reasons why a resident would transfer from an aged care facility to a hospital are: if clinical needs ca…	122	Community ,unlinked	39	22	4101	0	18	21	0	5	22.7273	17	Unknown	0		Unknown		5	23.8095		No information
123	2020-09-11	2020-09-11	VIC	An on-site clinician with the appropriate medical qualifications decides whether an aged care resident should transfer to a hospital, on a case-by-case basis. Transfer decisions take into account the resident’s medical needs and the clinical advice of the experts managing the outbreak. The key reasons why a resident would transfer from an aged care facility to a hospital are: if clinical needs ca…	123	Community ,unlinked	2	22	4103	0	2	0	0	0	0	22	0	0	2	0		0	0		No information
124	2020-09-11	2020-09-11	VIC	An on-site clinician with the appropriate medical qualifications decides whether an aged care resident should transfer to a hospital, on a case-by-case basis. Transfer decisions take into account the resident’s medical needs and the clinical advice of the experts managing the outbreak. The key reasons why a resident would transfer from an aged care facility to a hospital are: if clinical needs ca…	124	Under investigation	31	22	4134	0	17	14			0	22	Unknown	0	Unknown	Unknown		6	42.8571		No information
125	14/07/2020-30/09/2020	2020-07-14	VIC	An on-site clinician with the appropriate medical qualifications decides whether an aged care resident should transfer to a hospital, on a case-by-case basis. Transfer decisions take into account the resident’s medical needs and the clinical advice of the experts managing the outbreak. The key reasons why a resident would transfer from an aged care facility to a hospital are: if clinical needs ca…	125	Community ,unlinked	66	22	4200	0	27	39	5	15	68.1818	7	Unknown	0	Unknown	Unknown		15	38.4615		No information
126	16/11/2020-20/11/2020	2020-11-16	SA	Immediate Hospital Transfer	126	Community ,unlinked	4	22	4204	0	4	0	0	0	0	22	0	0	4	0		0	0
